# Supplementary material for: The Inquiline Ant Myrmica karavajevi Uses Both Chemical and Vibroacoustic Deception Mechanisms to Integrate into Its Host Colonies
Source: Biology (Basel). 2021 Jul 12;10(7):654. doi: 10.3390/biology10070654 (PMC8301377; doi:10.3390/biology10070654)
Supplement: Supplementary file 1 [file biology-10-00654-s001.zip]

Archive with 1 entries (1 files):
- biology-1248881-supplementary.pdf
